# Supplementary material for: Analysis of Minor Proteins Present in Breast Milk by Using WGA Lectin
Source: Children (Basel). 2022 Jul 20;9(7):1084. doi: 10.3390/children9071084 (PMC9318462; doi:10.3390/children9071084)
Supplement: Supplementary file 1 [file children-09-01084-s001.zip]

Archive with 1 entries (1 files):
- children-1799200-supplementary.pdf
